# Supplementary material for: Factors influencing stigma in Chinese postoperative breast cancer patients: a systematic review and meta-analysis
Source: Front Med (Lausanne). 2025 Oct 9;12:1681487. doi: 10.3389/fmed.2025.1681487 (PMC12546193; doi:10.3389/fmed.2025.1681487)
Supplement: Supplementary file 3 [file Table_3.xlsx]

## Sheet: Summary Table
Supplementary Material 3-Original data of the article
Statistical methods	study	factor	smd	se	n	scaletype	design	country	mean_score	sd_score
linear	AO YT 2023	Age	1.471	0.252	82	SIS	Cross-sectional	China	57.32	8.52
linear	AO YT 2023	Education	0.949	0.237	82	SIS	Cross-sectional	China	57.32	8.52
linear	AO YT 2023	Marriage	2.576	0.322	82	SIS	Cross-sectional	China	57.32	8.52
linear	AO YT 2023	Social Support	2.026	0.262	82	SIS	Cross-sectional	China	57.32	8.52
Statistical methods	study	factor	smd	se	n	scaletype	design	country	mean_score	sd_score
linear	HE DM 2020	Age	-0.872	0.206	255	SIS	Cross-sectional	China	62.38	9.37
linear	HE DM 2020	Education	-0.52	0.172	255	SIS	Cross-sectional	China	62.38	9.37
linear	HE DM 2020	WorkStatus	-0.516	0.249	255	SIS	Cross-sectional	China	62.38	9.37
linear	HE DM 2020	Occupation	-0.538	0.096	255	SIS	Cross-sectional	China	62.38	9.37
linear	HE DM 2020	Payment	-0.79	0.27	255	SIS	Cross-sectional	China	62.38	9.37
linear	HE DM 2020	PostopTime	-0.144	0.059	255	SIS	Cross-sectional	China	62.38	9.37
linear	HE DM 2020	SurgeryType	0.337	0.147	255	SIS	Cross-sectional	China	62.38	9.37
Statistical methods	study	factor	smd	se	n	scaletype	design	country	mean_score	sd_score
linear	HU LL 2022	Education	1.217	0.151	240	SIS	Cross-sectional	China	61.89	8.41
linear	HU LL 2022	Income	1.173	0.14	240	SIS	Cross-sectional	China	61.89	8.41
linear	HU LL 2022	WorkStatus	1.312	0.149	240	SIS	Cross-sectional	China	61.89	8.41
linear	HU LL 2022	PostopTime	1.09	0.169	240	SIS	Cross-sectional	China	61.89	8.41
Statistical methods	study	factor	smd	se	n	scaletype	design	country	mean_score	sd_score
linear	SHI JQ 2018	Age	0.969	0.146	186	SIS	Cross-sectional	China	61.41	11.99
linear	SHI JQ 2018	Income	1.134	0.223	186	SIS	Cross-sectional	China	61.41	11.99
linear	SHI JQ 2018	WorkStatus	0.615	0.146	186	SIS	Cross-sectional	China	61.41	11.99
Statistical methods	study	factor	smd	se	n	scaletype	design	country	mean_score	sd_score
linear	WEI Y 2020	Age	3.654	1.582	82	SIS	Cross-sectional	China	61.05	11.08
linear	WEI Y 2020	Yielding coping style	1.105	0.435	82	SIS	Cross-sectional	China	61.05	11.08
Statistical methods	study	factor	smd	se	n	scaletype	design	country	mean_score	sd_score
linear	QIN ZW 2021	Body image	0.599	0.125	368	SIS	Cross-sectional	China	66.54	14.81
Statistical methods	study	factor	smd	se	n	scaletype	design	country	mean_score	sd_score
linear	ZHENG CR 2018	Age	-0.448	0.03	320	SIS	Cross-sectional	China	56.19	10.11
linear	ZHENG CR 2018	Monthly income	-5.497	0.4122	320	SIS	Cross-sectional	China	56.19	10.11
linear	ZHENG CR 2018	Surgery type	-4.285	0.3321	320	SIS	Cross-sectional	China	56.19	10.11
linear	ZHENG CR 2018	Postoperative time	1.94	0.2303	320	SIS	Cross-sectional	China	56.19	10.11
Statistical methods	study	factor	smd	se	n	scaletype	design	country	mean_score	sd_score
linear	JIANG F 2022	Breast reconstruction	2.398	0.654	92	LINK Stigma Scale	Cross-sectional	China	118.92	10.76
linear	JIANG F 2022	Marital status	2.976	1.023	92	LINK Stigma Scale	Cross-sectional	China	118.92	10.76
linear	JIANG F 2022	Residence	1.422	0.603	92	LINK Stigma Scale	Cross-sectional	China	118.92	10.76
linear	JIANG F 2022	Education level	-0.801	0.266	92	LINK Stigma Scale	Cross-sectional	China	118.92	10.76
linear	JIANG F 2022	Coping style	2.011	0.648	92	LINK Stigma Scale	Cross-sectional	China	118.92	10.76
linear	JIANG F 2022	Monthly income	-0.711	0.278	92	LINK Stigma Scale	Cross-sectional	China	118.92	10.76
linear	JIANG F 2022	Social support	-0.82	0.345	92	LINK Stigma Scale	Cross-sectional	China	118.92	10.76
Statistical methods	study	factor	smd	se	n	scaletype	design	country	mean_score	sd_score
linear	XIE XW 2020	Body image	0.45	0.0446	266	SIS	Cross-sectional	China	57.67	6
linear	XIE XW 2020	Social Support	-0.268	0.0244	266	SIS	Cross-sectional	China	57.67	6
linear	XIE XW 2020	spouse attitude	1.336	0.4503	266	SIS	Cross-sectional	China	57.67	6
linear	XIE XW 2020	Occupation	-1.295	0.4207	266	SIS	Cross-sectional	China	57.67	6
linear	XIE XW 2020	Surgery type	-2.216	0.4364	266	SIS	Cross-sectional	China	57.67	6
Statistical methods	study	factor	smd	se	n	scaletype	design	country	mean_score	sd_score
linear	LI X 2024	Age: 41-50 years	-1.694	0.699	280	Link Stigma Scale	Cross-sectional	China	102.9	5.43
linear	LI X 2024	Age: 51-60 years	-3.455	0.813	280	Link Stigma Scale	Cross-sectional	China	102.9	5.43
linear	LI X 2024	Education: Master's+	-6.27	1.212	280	Link Stigma Scale	Cross-sectional	China	102.9	5.43
linear	LI X 2024	Postop time: 3-6 months	-2.371	0.54	280	Link Stigma Scale	Cross-sectional	China	102.9	5.43
linear	LI X 2024	Postop time: 6-12 months	-4.597	0.71	280	Link Stigma Scale	Cross-sectional	China	102.9	5.43
linear	LI X 2024	Postop time: >12 months	-7.122	0.755	280	Link Stigma Scale	Cross-sectional	China	102.9	5.43
linear	LI X 2024	Negative emotion	0.368	0.059	280	Link Stigma Scale	Cross-sectional	China	102.9	5.43
Statistical methods	study	factor	smd	se	n	scaletype	design	country	mean_score	sd_score
linear	LU F 2025	Education Level	0.342	1.174	86	SIS	Cross-sectional	China	63.17	10.57
linear	LU F 2025	Marital Status	0.224	1.85	86	SIS	Cross-sectional	China	63.17	10.57
linear	LU F 2025	Coping Style	0.19	1.131	86	SIS	Cross-sectional	China	63.17	10.57
linear	LU F 2025	Family Support	0.277	1.613	86	SIS	Cross-sectional	China	63.17	10.57
linear	LU F 2025	Breast Reconstruction	0.195	1.708	86	SIS	Cross-sectional	China	63.17	10.57
Statistical methods	study	factor	smd	se	n	scaletype	design	country	mean_score	sd_score
linear	PENG XY 2025	Age <45 years	0.644	0.007	102	SIS	Cross-sectional	China	50.35	4.69
linear	PENG XY 2025	Education: High school or below	0.527	0.008	102	SIS	Cross-sectional	China	50.35	4.69
linear	PENG XY 2025	Family income <5000 yuan	0.517	0.008	102	SIS	Cross-sectional	China	50.35	4.69
linear	PENG XY 2025	No spouse	0.73	0.006	102	SIS	Cross-sectional	China	50.35	4.69
Statistical methods	study	factor	smd	se	n	scaletype	design	country	mean_score	sd_score
linear	WANG JH 2024	Self-Compassion	-0.349	0.069	272	SIS	Cross-sectional	China	51.56	11.74
linear	WANG JH 2024	Self-Kindness	-0.441	0.406	272	SIS	Cross-sectional	China	51.56	11.74
linear	WANG JH 2024	Isolation	-0.223	0.432	272	SIS	Cross-sectional	China	51.56	11.74
Statistical methods	study	factor	smd	se	n	scaletype	design	country	mean_score	sd_score
linear	WANG FJ 2024	Age	-0.16	1.379	242	SIS	Cross-sectional	China	49.07	20.56
linear	WANG FJ 2024	Residence	0.411	1.984	242	SIS	Cross-sectional	China	49.07	20.56
linear	WANG FJ 2024	Occupation	0.09	0.874	242	SIS	Cross-sectional	China	49.07	20.56
linear	WANG FJ 2024	Monthly income	-0.402	1.221	242	SIS	Cross-sectional	China	49.07	20.56
linear	WANG FJ 2024	Payment method for medical expenses	0.194	1.256	242	SIS	Cross-sectional	China	49.07	20.56

## Sheet: Stigma Score Table
study	mean_score	sd_score	n	scaletype
HU LL 2022	61.89	8.41	240	SIS
SHI JQ 2018	61.41	11.99	186	SIS
WEI Y 2020	61.05	11.08	82	SIS
QIN ZW 2021	66.54	14.81	368	SIS
AO YT 2023	57.32	8.52	82	SIS
ZHENG CR 2018	56.19	10.11	320	SIS
XIE XW 2020	57.67	6	266	SIS
HE DM 2020	62.38	9.37	255	SIS
JIANG F 2022	118.92	10.76	92	LINK Stigma Scale
LI X 2024	102.9	5.43	280	Link Stigma Scale
LU F 2025	63.17	10.57	86	SIS
PENG XY 2025	50.35	4.69	102	SIS
WANG FJ 2024	49.07	20.56	242	SIS
WANG JH 2024	51.56	11.74	272	SIS
study	mean_score	sd_score	n	scaletype	se	scaletype1	_EFFECT	_ES	_seES	_LCI	_UCI	_WT	_rsample
HU LL 2022	61.89	8.41	240	SIS	0.542863	SIS	61.89 (60.83, 62.95)	61.89	0.542863	60.826	62.954	5.56	1
SHI JQ 2018	61.41	11.99	186	SIS	0.879149	SIS	61.41 (59.69, 63.13)	61.41	0.879149	59.6869	63.1331	5.55	1
WEI Y 2020	61.05	11.08	82	SIS	1.22358	SIS	61.05 (58.65, 63.45)	61.05	1.22358	58.6518	63.4482	5.55	1
QIN ZW 2021	66.54	14.81	368	SIS	0.772025	SIS	66.54 (65.03, 68.05)	66.54	0.772025	65.0269	68.0531	5.56	1
AO YT 2023	57.32	8.52	82	SIS	0.940877	SIS	57.32 (55.48, 59.16)	57.32	0.940877	55.4759	59.1641	5.55	1
ZHENG CR 2018	56.19	10.11	320	SIS	0.565166	SIS	56.19 (55.08, 57.30)	56.19	0.565166	55.0823	57.2977	5.56	1
XIE XW 2020	57.67	6	266	SIS	0.367884	SIS	57.67 (56.95, 58.39)	57.67	0.367884	56.949	58.391	5.56	1
HE DM 2020	62.38	9.37	255	SIS	0.586772	SIS	62.38 (61.23, 63.53)	62.38	0.586772	61.2299	63.5301	5.56	1
JIANG F 2022	118.92	10.76	92	LINK Stigma Scale	1.12181	LINK Stigma Scale	118.92 (116.72, 121.12)	118.92	1.12181	116.721	121.119	5.55	1
LI X 2024	102.9	5.43	280	LINK Stigma Scale	0.324505	LINK Stigma Scale	102.90 (102.26, 103.54)	102.9	0.324505	102.264	103.536	5.56	1
LU F 2025	63.17	10.57	86	SIS	1.13979	SIS	63.17 (60.94, 65.40)	63.17	1.13979	60.936	65.4039	5.55	1
PENG XY 2025	50.35	4.69	102	SIS	0.464379	SIS	50.35 (49.44, 51.26)	50.35	0.464379	49.4398	51.2602	5.56	1
WANG FJ 2024	49.07	20.56	242	SIS	1.32165	SIS	49.07 (46.48, 51.66)	49.07	1.32165	46.4796	51.6604	5.54	1
WANG JH 2024	51.56	11.74	272	SIS	0.711842	SIS	51.56 (50.16, 52.96)	51.56	0.711842	50.1648	52.9552	5.56	1

## Sheet: Age
study	factor	smd	se	n	scaletype	design	country	mean_score	sd_score
AO YT 2023	Age	1.471	0.252	82	SIS	Cross-sectional	China	57.32	8.52
HE DM 2020	Age	-0.872	0.206	255	SIS	Cross-sectional	China	62.38	9.37
SHI JQ 2018	Age	0.969	0.146	186	SIS	Cross-sectional	China	61.41	11.99
WEI Y 2020	Age	3.654	1.582	82	SIS	Cross-sectional	China	61.05	11.08
ZHENG CR 2018	Age	-0.448	0.03	320	SIS	Cross-sectional	China	56.19	10.11
PENG XY 2025	Age <45 years	0.644	0.007	102	SIS	Cross-sectional	China	50.35	4.69
WANG FJ 2024	Age	-0.16	1.379	242	SIS	Cross-sectional	China	49.07	20.56
LI X 2024	Age: 51-60 years	-3.455	0.813	280	Link Stigma Scale	Cross-sectional	China	102.9	5.43

## Sheet: Education
study	factor	smd	se	n	scaletype	design	country	mean_score	sd_score
AO YT 2023	Education	0.949	0.237	82	SIS	Cross-sectional	China	57.32	8.52
HE DM 2020	Education	-0.52	0.172	255	SIS	Cross-sectional	China	62.38	9.37
HU LL 2022	Education	1.217	0.151	240	SIS	Cross-sectional	China	61.89	8.41
JIANG F 2022	Education	-0.801	0.266	92	LINK Stigma Scale	Cross-sectional	China	118.92	10.76
LU F 2025	Education	0.342	1.174	86	SIS	Cross-sectional	China	63.17	10.57
PENG XY 2025	Education: High school or below	0.527	0.008	102	SIS	Cross-sectional	China	50.35	4.69
LI X 2024	Education: Master's+	-6.27	1.212	280	Link Stigma Scale	Cross-sectional	China	102.9	5.43

## Sheet: Monthly income
study	factor	smd	se	n	scaletype	design	country	mean_score	sd_score
HU LL 2022	Monthly income	1.173	0.14	240	SIS	Cross-sectional	China	61.89	8.41
SHI JQ 2018	Monthly income	1.134	0.223	186	SIS	Cross-sectional	China	61.41	11.99
ZHENG CR 2018	Monthly income	-5.497	0.4122	320	SIS	Cross-sectional	China	56.19	10.11
JIANG F 2022	Monthly income	-0.711	0.278	92	LINK Stigma Scale	Cross-sectional	China	118.92	10.76
PENG XY 2025	Family income <5000 yuan	0.517	0.008	102	SIS	Cross-sectional	China	50.35	4.69
WANG FJ 2024	Monthly income	-0.402	1.221	242	SIS	Cross-sectional	China	49.07	20.56

## Sheet: Marital Status
study	factor	smd	se	n	scaletype	design	country	mean_score	sd_score
AO YT 2023	Marital Status	2.576	0.322	82	SIS	Cross-sectional	China	57.32	8.52
JIANG F 2022	Marital status	2.976	1.023	92	LINK Stigma Scale	Cross-sectional	China	118.92	10.76
LU F 2025	Marital Status	0.224	1.85	86	SIS	Cross-sectional	China	63.17	10.57
PENG XY 2025	No spouse	0.73	0.006	102	SIS	Cross-sectional	China	50.35	4.69

## Sheet: Social Support
study	factor	smd	se	n	scaletype	design	country	mean_score	sd_score
AO YT 2023	Social Support	2.026	0.262	82	SIS	Cross-sectional	China	57.32	8.52
JIANG F 2022	Social support	-0.82	0.345	92	LINK Stigma Scale	Cross-sectional	China	118.92	10.76
XIE XW 2020	Social Support	-0.268	0.0244	266	SIS	Cross-sectional	China	57.67	6

## Sheet: Postoperative time
study	factor	smd	se	n	scaletype	design	country	mean_score	sd_score
HE DM 2020	Postoperative time	-0.144	0.059	255	SIS	Cross-sectional	China	62.38	9.37
HU LL 2022	Postoperative time	1.09	0.169	240	SIS	Cross-sectional	China	61.89	8.41
ZHENG CR 2018	Postoperative time	1.94	0.2303	320	SIS	Cross-sectional	China	56.19	10.11
LI X 2024	Postop time: >12 months	-7.122	0.755	280	Link Stigma Scale	Cross-sectional	China	102.9	5.43

## Sheet: WorkStatus
study	factor	smd	se	n	scaletype	design	country	mean_score	sd_score
HE DM 2020	WorkStatus	-0.516	0.249	255	SIS	Cross-sectional	China	62.38	9.37
HU LL 2022	WorkStatus	1.312	0.149	240	SIS	Cross-sectional	China	61.89	8.41
SHI JQ 2018	WorkStatus	0.615	0.146	186	SIS	Cross-sectional	China	61.41	11.99

## Sheet: SurgeryType
study	factor	smd	se	n	scaletype	design	country	mean_score	sd_score
HE DM 2020	SurgeryType	0.337	0.147	255	SIS	Cross-sectional	China	62.38	9.37
ZHENG CR 2018	Surgery type	-4.285	0.3321	320	SIS	Cross-sectional	China	56.19	10.11
XIE XW 2020	Surgery type	-2.216	0.4364	266	SIS	Cross-sectional	China	57.67	6

[truncated: 12 more sheets: coping style, Occupation, Payment, Body image, Breast reconstruction, Residence, spouse attitude, Family Support, Self-Compassion, Self-Kindness, Isolation, Negative emotion]
